# Supplementary material for: Using computed tomography to evaluate proper chest compression depth for cardiopulmonary resuscitation in Thai population: A retrospective cross-sectional study
Source: PLoS One. 2023 Feb 3;18(2):e0279056. doi: 10.1371/journal.pone.0279056 (PMC9897514; doi:10.1371/journal.pone.0279056)
Supplement: S1 File — (XLS) [file pone.0279056.s001.xls]

## Sheet: Sheet1
ID	Hometowns	Sex	Age (years)	Heart diseases	Lung diseases	Weight (kgs)	Height (cms)	BMI	BMI groups	Anatomical parameters
										Dephts (mms)				HCF		Proportions (%)
										External chest AP	Internal chest AP	Heart	Non cardiac soft tissue	Via 50 mm depth	Via 60 mm depth	Internal to external chest diameter	Heart to external chest diameter	50 mm depht to external chest diameter	60 mm depht to external chest diameter
1	Middle	Male	43	No	None	65.1	170	22.526	18.5-24.9	213.44	93.8	83.87	9.93	47.7763	59.6995	43.9468	39.2944	23.4258	28.1109
2	Middle	Male	63	No	None	53.2	168	18.8492	18.5-24.9	208.34	107.73	82.15	25.58	29.7261	41.899	51.7087	39.4307	23.9992	28.7991
3	Middle	Female	60	No	None	47.3	160	18.4766	<18.5	206.6	104.48	71.62	32.86	23.9319	37.8944	50.5712	34.666	24.2014	29.0416
4	North East	Female	53	No	None	72	150	32	>=30	234.88	109.82	91.45	18.37	34.5872	45.5221	46.7558	38.9348	21.2875	25.545
5	North East	Female	65	No	Lung cancer/metastasis	57.8	167	20.725	18.5-24.9	210.69	91.6	79.74	11.86	47.8305	60.3712	43.4762	37.8471	23.7315	28.4779
6	Middle	Male	53	No	None	68	162	25.9107	25-29.9	229.51	112.78	90.96	21.82	30.9807	41.9745	49.1395	39.6323	21.7855	26.1427
7	Middle	Male	69	No	None	56	165	20.5693	18.5-24.9	211.34	102.61	85.03	17.58	38.1277	49.8883	48.5521	40.2337	23.6586	28.3903
8	Middle	Female	65	No	None	51	153	21.7865	18.5-24.9	200.55	93.87	82.94	10.93	47.1063	59.1632	46.8063	41.3563	24.9314	29.9177
9	North East	Female	69	No	None	82.8	152.5	35.6033	>=30	283.82	147.22	108.86	38.36	10.6926	19.8787	51.8709	38.3553	17.6168	21.1402
10	South	Female	60	No	None	76.3	157.7	30.6804	>=30	255.73	132.24	117.07	15.17	29.7514	38.2933	51.7108	45.7788	19.5519	23.4622
11	Middle	Female	44	No	Lung cancer/metastasis	50.9	157	20.6499	18.5-24.9	195.99	100.77	75.76	25.01	32.9857	46.1853	51.4159	38.655	25.5115	30.6138
12	North	Female	53	No	Lung cancer/metastasis	46.3	163	17.4263	<18.5	198.98	105.27	83.91	21.36	34.1318	46.0493	52.9048	42.1701	25.1282	30.1538
13	Middle	Female	50	No	None	60.2	148	27.4836	25-29.9	229.06	101.16	85.76	15.4	40.3451	52.0056	44.1631	37.44	21.8283	26.194
14	Middle	Female	58	No	Lung cancer/metastasis	59.3	156	24.3672	18.5-24.9	209.26	100.86	74.94	25.92	32.1324	45.4764	48.1984	35.8119	23.8937	28.6725
15	North East	Female	67	No	None	75	155	31.2175	>=30	262.93	136.35	107.98	28.37	20.0315	29.2925	51.8579	41.068	19.0165	22.8198
16	East	Male	65	No	Lung cancer/metastasis	81.6	163	30.7125	>=30	270.12	146.5	113.91	32.59	15.284	24.0629	54.2352	42.1701	18.5103	22.2124
17	Middle	Male	50	No	Lung cancer/metastasis	79.9	172	27.0078	25-29.9	232.52	116.81	102.39	14.42	34.7495	44.5161	50.2365	44.0349	21.5035	25.8042
18	Middle	Female	74	No	Tuberculosis	58.2	145.8	27.3784	25-29.9	226.2	117.71	111.31	6.4	39.1699	48.1538	52.038	49.2087	22.1043	26.5252
19	South	Male	70	No	Lung cancer/metastasis	71	165	26.079	25-29.9	249.98	134.99	124.81	10.18	31.9045	39.9167	54.0003	49.928	20.0016	24.0019
20	West	Male	74	No	Lung cancer/metastasis	67.6	171	23.1182	18.5-24.9	220.11	109.83	99.24	10.59	39.7118	49.7884	49.8978	45.0865	22.7159	27.2591
21	Middle	Male	88	No	None	69.2	175	22.5959	18.5-24.9	226.11	106.71	98.58	8.13	42.4731	52.6172	47.1938	43.5982	22.1131	26.5358
22	North East	Female	56	No	None	54.9	149	24.7286	18.5-24.9	213.91	109.25	108.05	1.2	45.1643	54.4193	51.0729	50.5119	23.3743	28.0492
23	Middle	Female	48	No	Lung cancer/metastasis	62	157	25.1532	25-29.9	191.15	98.7	91.5	7.2	46.776	57.7049	51.6348	47.8682	26.1575	31.389
24	South	Female	67	No	None	60.8	152.8	26.041	25-29.9	224.53	104.21	92.37	11.84	41.3121	52.1381	46.4125	41.1393	22.2687	26.7225
25	Middle	Female	66	No	None	66.9	154	28.2088	25-29.9	214.79	98.39	85.94	12.45	43.6933	55.3293	45.8075	40.0112	23.2786	27.9343
26	South	Female	35	No	None	62	155	25.8065	25-29.9	207.01	97.88	79.05	18.83	39.4307	52.081	47.2827	38.1866	24.1534	28.9841
27	Middle	Male	65	No	None	67.8	177	21.6413	18.5-24.9	233.56	122.81	79.88	42.93	8.85078	21.3696	52.5818	34.2011	21.4078	25.6893
28	East	Male	53	No	None	84	172.9	28.0989	25-29.9	250.88	130.48	100.4	30.08	19.8406	29.8008	52.0089	40.0191	19.9298	23.9158
29	West	Male	59	No	Lung cancer/metastasis	68	168	24.093	18.5-24.9	214.43	100.2	83.26	16.94	39.7069	51.7175	46.7285	38.8285	23.3176	27.9812
30	Middle	Female	77	No	None	56.1	155	23.3507	18.5-24.9	222.14	113.78	76.9	36.88	17.0611	30.065	51.22	34.6178	22.5083	27.01
31	East	Male	61	No	Lung cancer/metastasis	70	167	25.0995	25-29.9	255.12	136.66	77.66	25.01	32.9857	46.1853	51.4159	38.655	25.5115	30.6138
32	East	Male	71	No	Tuberculosis	65.7	171	22.4685	18.5-24.9	225.05	105.76	95.75	10.01	41.765	52.2089	46.994	42.5461	22.2173	26.6607
33	Middle	Male	65	No	Lung cancer/metastasis	60.1	158.9	23.8027	18.5-24.9	222.14	113.85	93.74	20.11	31.8861	42.5539	51.2515	42.1986	22.5083	27.01
34	Middle	Male	48	No	None	43	155	17.898	<18.5	174.56	82.51	76.15	6.36	57.3079	70.4399	47.2674	43.624	28.6434	34.3721
35	East	Male	44	No	None	87	185	25.42	25-29.9	252.41	131.84	121.49	10.35	32.6364	40.8676	52.2325	48.132	19.809	23.7708
36	Middle	Male	66	No	None	66.8	159	26.423	25-29.9	255.69	140.18	99.07	41.11	8.97346	19.0673	54.8242	38.7461	19.5549	23.4659
37	Middle	Female	44	No	COPD/Asthma	72.25	168	25.5988	25-29.9	237.19	113.75	92.61	21.14	31.1629	41.9609	47.9573	39.0446	21.0801	25.2962
38	Middle	Female	68	No	None	63.45	158.6	25.2247	25-29.9	220.4	102.62	90.93	11.69	42.1313	53.1288	46.5608	41.2568	22.686	27.2232
39	West	Female	74	No	None	55.3	156	22.7235	18.5-24.9	231.52	114.75	95.56	19.19	32.2415	42.7062	49.5638	41.2751	21.5964	25.9157
40	Middle	Male	73	No	COPD/Asthma	57.7	163	21.717	18.5-24.9	201.5	100.72	98.16	2.56	48.3293	58.5167	49.9851	48.7146	24.8139	29.7767
41	Middle	Female	70	No	None	59	158	23.634	18.5-24.9	209.23	96.15	76.01	20.14	39.2843	52.4405	45.9542	36.3284	23.8971	28.6766
42	Middle	Male	66	No	None	62.25	160	24.3164	18.5-24.9	222.38	117.56	93.14	24.42	27.464	38.2006	52.8645	41.8833	22.484	26.9808
43	Middle	Female	42	No	None	71.55	166.8	25.7168	25-29.9	206.77	94.36	80.37	13.99	44.8053	57.2477	45.6352	38.8693	24.1815	29.0177
44	South	Male	68	No	None	61.5	160	24.0234	18.5-24.9	224.4	112.41	90.37	22.04	30.9395	42.0051	50.0936	40.2718	22.2816	26.738
45	Middle	Female	55	No	None	50.7	149.5	22.6843	18.5-24.9	212.51	91.21	76.63	14.58	46.2221	59.2718	42.9203	36.0595	23.5283	28.234
46	South	Male	63	No	None	67.8	163	25.5185	25-29.9	259.87	137.54	115.36	22.18	24.1158	32.7843	52.9265	44.3914	19.2404	23.0885
47	Middle	Female	80	No	Lung cancer/metastasis	54.7	149	24.6385	18.5-24.9	211.19	93.44	90.8	2.64	52.1586	63.1718	44.2445	42.9945	23.6754	28.4104
48	North	Female	30	No	None	69	160	26.9531	25-29.9	205.11	85.12	84.63	0.490003	58.5017	70.3178	41.4997	41.2608	24.3772	29.2526
49	North East	Male	78	No	Lung cancer/metastasis	74.3	163	27.9649	25-29.9	257.24	131.76	116.48	15.28	29.8077	38.3929	51.2206	45.2807	19.4371	23.3245
50	Middle	Male	54	No	None	91.7	170	31.7301	>=30	252.3	107.7	84.84	22.86	31.9896	43.7765	42.6873	33.6266	19.8177	23.7812
51	North	Female	62	No	Tuberculosis	72	147	33.3195	>=30	235.85	83.66	70.23	13.43	52.0718	66.3107	35.4717	29.7774	21.1999	25.4399
52	Middle	Male	54	No	None	71.8	174	23.7152	18.5-24.9	211.68	100.75	76.91	23.84	34.0138	47.016	47.5954	36.3331	23.6206	28.3447
53	Middle	Male	72	No	Lung cancer/metastasis	71.8	176.4	23.0742	18.5-24.9	214.01	100.08	83.29	16.79	39.8727	51.879	46.7642	38.9187	23.3634	28.0361
54	North East	Female	56	No	Lung cancer/metastasis	43.6	153	18.6253	18.5-24.9	187.88	85.89	63.99	21.9	43.9131	59.5406	45.7154	34.059	26.6127	31.9353
55	North East	Female	45	No	Lung cancer/metastasis	60.6	160	23.6719	18.5-24.9	198.94	94.96	69.1	25.86	34.9349	49.4067	47.733	34.7341	25.1332	30.1598
56	Middle	Male	62	No	COPD/Asthma	98.1	172.7	32.8915	>=30	280.59	154.81	125.24	29.57	16.3127	24.2973	55.173	44.6345	17.8196	21.3835
57	Middle	Female	70	No	Lung cancer/metastasis	83.4	157	33.835	>=30	250.95	117.11	107.4	9.71	37.514	46.825	46.6667	42.7974	19.9243	23.9091
58	West	Female	47	No	None	41.5	151	18.201	<18.5	172.04	80.57	68.14	12.43	55.1365	69.8121	46.8321	39.6071	29.063	34.8756
59	Middle	Male	73	No	None	77	167	27.6095	25-29.9	252.66	126.09	113.55	12.54	32.9899	41.7966	49.905	44.9418	19.7894	23.7473
60	Middle	Male	67	No	None	73	165	26.8136	25-29.9	237.83	111.39	94.54	16.85	35.0645	45.6421	46.836	39.7511	21.0234	25.2281
61	Middle	Male	59	No	None	58.4	170	20.2076	18.5-24.9	220	119.71	86.57	33.14	19.4756	31.0269	54.4136	39.35	22.7273	27.2727
62	North East	Female	51	No	Lung cancer/metastasis	46.1	152	19.9533	18.5-24.9	171.76	80.36	61.73	18.63	50.8181	67.0177	46.7862	35.9397	29.1104	34.9325
63	North East	Male	45	No	None	92.1	168	32.6318	>=30	263.52	131.54	98.09	33.45	16.8723	27.067	49.9165	37.223	18.9739	22.7687
64	North East	Male	58	No	None	50.1	165	18.4022	<18.5	196.47	103.66	85.99	17.67	37.5974	49.2267	52.7612	43.7675	25.4492	30.539
65	Middle	Female	47	No	None	51.5	160	20.1172	18.5-24.9	179.94	83.18	67.67	15.51	50.9679	65.7455	46.2265	37.607	27.787	33.3444
66	Middle	Male	56	No	None	77.7	175	25.3714	25-29.9	246.83	124.74	104.17	20.57	28.2519	37.8516	50.5368	42.2031	20.2569	24.3082
67	Middle	Male	59	No	Lung cancer/metastasis	79.2	165	29.0909	25-29.9	232.35	104.03	101.07	2.96	46.542	56.4361	44.773	43.499	21.5193	25.8231
68	North East	Male	60	No	Lung cancer/metastasis	60.1	169.6	20.8941	18.5-24.9	207.9	92.76	86.5	6.26	50.5665	62.1272	44.6176	41.6065	24.05	28.86
69	North East	Male	56	No	Lung cancer/metastasis	93.6	172.3	31.5286	>=30	263.19	134.52	130.54	3.98	35.2536	42.914	51.1114	49.5991	18.9977	22.7972
70	Middle	Male	73	No	Lung cancer/metastasis	61.3	163	23.072	18.5-24.9	210.83	96.86	84.03	12.83	44.2342	56.1347	45.9422	39.8568	23.7158	28.4589
71	South	Male	63	No	Lung cancer/metastasis	66.1	173	22.0856	18.5-24.9	214.8	103.59	86.78	16.81	38.2461	49.7695	48.2263	40.4004	23.2775	27.933
72	Middle	Female	58	No	None	55.4	153	23.6661	18.5-24.9	219.39	105.84	80.17	25.67	30.348	42.8215	48.2429	36.5422	22.7905	27.3486
73	North	Male	62	No	Lung cancer/metastasis	49.1	161.6	18.8018	18.5-24.9	211.59	118.63	72.93	45.7	5.89607	19.6078	56.066	34.4676	23.6306	28.3567
74	Middle	Male	77	No	None	58	150	25.7778	25-29.9	211.36	122.17	92.57	29.6	22.0374	32.84	57.8019	43.7973	23.6563	28.3876
75	Middle	Female	32	No	Lung cancer/metastasis	40.9	159	16.1782	<18.5	164.62	84.89	72.25	12.64	51.7093	65.5502	51.5672	43.889	30.373	36.4476
76	South	Male	35	No	Lung cancer/metastasis	65	173	21.7181	18.5-24.9	226.73	102.7	93.19	9.51	43.4489	54.1796	45.2962	41.1017	22.0527	26.4632
77	Middle	Female	26	No	None	56.3	161	21.7198	18.5-24.9	199.32	100.8	70.33	30.47	27.7691	41.9878	50.5719	35.285	25.0853	30.1023
78	Middle	Male	60	No	None	76.2	164	28.3314	25-29.9	244.64	138.48	101.91	36.57	13.1783	22.9909	56.6056	41.6571	20.4382	24.5258
79	Middle	Male	64	No	None	74.8	166.2	27.0794	25-29.9	245.1	118.33	106.56	11.77	35.8765	45.2609	48.2783	43.4761	20.3998	24.4798
80	Middle	Female	42	No	None	55.7	155	23.1842	18.5-24.9	202.9	95.65	73.4	22.25	37.8065	51.4305	47.1414	36.1755	24.6427	29.5712
81	East	Female	42	No	None	65.9	157	26.7354	25-29.9	221.73	101.52	84.5	17.02	39.0296	50.8639	45.7854	38.1094	22.5499	27.0599
82	North East	Female	68	No	COPD/Asthma	73.8	164	27.439	25-29.9	231.26	102.39	87.42	14.97	40.0709	51.51	44.2748	37.8016	21.6207	25.9448
83	West	Female	53	No	Lung cancer/metastasis	56.1	162	21.3763	18.5-24.9	186.24	94.72	77.57	17.15	42.3488	55.2404	50.8591	41.6506	26.8471	32.2165
84	West	Female	65	No	None	48.35	155	20.1249	18.5-24.9	213.23	119.3	86.68	32.62	20.0508	31.5874	50.4931	36.6868	21.1622	25.3947
85	East	Male	58	No	Lung cancer/metastasis	42.2	148.8	19.0593	18.5-24.9	199.68	105.26	89.76	15.5	38.4358	49.5766	52.7143	44.9519	25.0401	30.0481
86	East	Female	69	No	Lung cancer/metastasis	51.15	158.9	20.2581	18.5-24.9	185.24	88.03	68.74	19.29	44.6756	59.2232	47.5221	37.1086	26.992	32.3904
87	North East	Female	59	No	None	51.6	147	23.8789	18.5-24.9	208.63	103.79	78.07	25.72	31.1003	43.9093	49.7484	37.4203	23.9659	28.759
88	Middle	Female	21	No	COPD/Asthma	86.95	162	33.1314	>=30	242.43	116.45	98.4	18.05	32.4695	42.6321	48.0345	40.589	20.6245	24.7494
89	East	Male	76	No	Lung cancer/metastasis	75.7	167.3	27.0461	25-29.9	239.44	116.46	111.23	5.23	40.2499	49.2403	48.6385	46.4542	20.8821	25.0585
90	West	Female	79	No	None	45.2	160	17.6562	<18.5	184.89	82.79	70.51	12.28	53.496	67.6783	44.778	38.1362	27.0431	32.4517
91	North East	Male	51	No	None	71.5	171.9	24.1966	18.5-24.9	246.47	121.44	103.07	18.37	30.6879	40.39	49.2717	41.8185	20.2864	24.3437
92	Middle	Male	70	IHD/arrythmia	Tuberculosis	57.95	159.7	22.7218	18.5-24.9	223.45	116.87	87.03	29.84	23.1644	34.6547	52.3025	38.9483	22.3764	26.8516
93	Middle	Female	59	No	None	50.85	156.5	20.7617	18.5-24.9	187.23	86.85	77.59	9.26	52.5068	65.395	46.3868	41.441	26.7051	32.0461
94	Middle	Female	61	No	Lung cancer/metastasis	54.5	155.4	22.5681	18.5-24.9	207.35	97.29	78.16	19.13	39.4959	52.2902	46.9207	37.6947	24.1138	28.9366
95	North East	Female	73	No	None	52	147	24.064	18.5-24.9	218.85	111.21	80.01	31.2	23.4971	35.9955	50.8156	36.5593	22.8467	27.416
96	East	Female	82	No	Lung cancer/metastasis	52.2	164.3	19.3373	18.5-24.9	216.2	107.27	83.43	23.84	31.3556	43.3417	49.6161	38.5893	23.1267	27.7521
97	Middle	Female	62	No	Lung cancer/metastasis	51.4	157.5	20.7206	18.5-24.9	195.1	98.75	78.98	19.77	38.2755	50.9369	50.6151	40.4818	25.6279	30.7535
98	Middle	Male	62	No	COPD/Asthma	93.7	170	32.4221	>=30	273.07	141.43	109.59	31.84	16.5709	25.6958	51.7926	40.1326	18.3103	21.9724
99	Middle	Male	77	No	Tuberculosis	50.25	164.3	18.6149	18.5-24.9	193.44	96.14	71.07	25.07	35.0781	49.1487	49.7002	36.7401	25.8478	31.0174
100	Middle	Female	55	No	None	43.5	160	16.9922	<18.5	181.29	84.47	72.1	12.37	52.1914	66.061	46.5939	39.7705	27.5801	33.0961
101	North East	Female	67	No	Lung cancer/metastasis	53.4	153	22.8117	18.5-24.9	209.46	76.66	70.25	6.41	62.0498	76.2847	36.5989	33.5386	23.8709	28.6451
102	Middle	Female	22	No	Lung cancer/metastasis	45.5	157	18.4592	<18.5	188.49	92.45	79.78	12.67	46.7912	59.3256	49.0477	42.3259	26.5266	31.8319
103	North	Male	69	No	Lung cancer/metastasis	58.3	168	20.6562	18.5-24.9	234	116.88	92.76	24.12	27.9	38.6805	49.9487	39.641	21.3675	25.641
104	Middle	Female	61	No	None	48.1	148	21.9595	18.5-24.9	201.79	99.36	76.87	22.49	35.7877	48.7967	49.2393	38.0941	24.7782	29.7339
105	Middle	Female	57	No	None	45.5	155	18.9386	18.5-24.9	165.45	71.72	64.09	7.63	66.1102	81.7132	43.3484	38.7368	30.2206	36.2647
106	Middle	Male	74	No	None	53.9	167	19.3266	18.5-24.9	224.65	110.96	94.46	16.5	35.4647	46.0512	49.3924	42.0476	22.2568	26.7082
107	East	Male	65	No	Lung cancer/metastasis	66	168	23.3844	18.5-24.9	236.27	119.3	86.68	32.62	20.0508	31.5874	50.4931	36.6868	21.1622	25.3947
108	Middle	Male	81	No	None	55.5	161.5	21.2788	18.5-24.9	176.97	65.56	52.89	12.67	70.5805	89.4876	41.0494	33.1163	31.3067	37.5681
109	North East	Male	78	No	None	52	170	17.9931	<18.5	213.18	116.88	92.76	24.12	27.9	38.6805	49.9487	39.641	21.3675	25.641
110	West	Female	35	No	Lung cancer/metastasis	59.8	151.1	26.1922	25-29.9	225.81	108.48	73.49	34.99	20.4245	34.0318	48.0404	32.5451	22.1425	26.571
111	Middle	Female	62	No	None	51.9	158	20.7899	18.5-24.9	205.23	102.12	79.41	22.71	34.3659	46.9588	49.7588	38.6932	24.3629	29.2355
112	Middle	Male	57	No	None	59.3	165	21.7815	18.5-24.9	211.03	117.76	100.33	17.43	32.4629	42.43	55.8025	47.543	23.6933	28.432
113	Middle	Female	49	No	None	51	155	21.2279	18.5-24.9	199.54	91.87	61.18	30.69	31.5626	47.9078	46.0409	30.6605	25.0576	30.0692
114	South	Female	40	No	None	62.75	151	27.5207	25-29.9	232.84	104.7	88.7	16	38.3315	49.6054	44.9665	38.0948	21.474	25.7688
115	North East	Male	39	No	None	66.5	173	22.2193	18.5-24.9	192.19	91.7	79.52	12.18	47.5604	60.1358	47.7132	41.3757	26.0159	31.2191
116	Middle	Female	39	No	None	64.9	157.5	26.1628	25-29.9	214.37	103.2	90.29	12.91	41.0788	52.1542	48.1411	42.1188	23.3242	27.989
117	East	Female	72	No	None	49.7	155	20.6868	18.5-24.9	194.77	91.26	78.11	13.15	47.1771	59.9795	46.8553	40.1037	25.6713	30.8056
118	North East	Male	45	No	Tuberculosis	62.9	170	21.7647	18.5-24.9	226.87	120.65	94	26.65	24.8404	35.4787	53.1802	41.4334	22.0391	26.4469
119	Middle	Male	68	No	None	62	162.5	23.4793	18.5-24.9	210.67	99.13	93.96	5.17	47.7118	58.3546	47.0546	44.6006	23.7338	28.4806
120	West	Female	70	No	Lung cancer/metastasis	73.5	156	30.2022	>=30	230.94	92.78	75.84	16.94	43.5918	56.7774	40.1749	32.8397	21.6506	25.9808
121	Middle	Female	78	No	Lung cancer/metastasis	75.6	154.5	31.6712	>=30	231.12	112.28	92.8	19.48	32.8879	43.6638	48.5808	40.1523	21.6338	25.9605
122	Middle	Male	41	No	Tuberculosis	54.6	168	19.3452	18.5-24.9	209.19	103.86	79.07	24.79	31.8831	44.5302	49.6486	37.7982	23.9017	28.6821
123	North	Female	44	No	COPD/Asthma	64	150	28.4444	25-29.9	227.89	104.74	88.33	16.41	38.0279	49.349	45.9608	38.7599	21.9404	26.3285
124	Middle	Female	54	No	None	52.5	159	20.7666	18.5-24.9	201.92	106.59	75.07	31.52	24.617	37.9379	52.7882	37.1781	24.7623	29.7147
125	North East	Male	60	No	COPD/Asthma	58.85	173	19.6632	18.5-24.9	201.28	98.75	79.87	18.88	38.9633	51.4837	49.061	39.681	24.841	29.8092
126	North East	Male	57	No	Lung cancer/metastasis	73.95	176	23.8733	18.5-24.9	226.83	103.01	86.49	16.52	38.7097	50.2717	45.4129	38.1299	22.0429	26.4515
127	Middle	Female	57	No	None	67.8	161	26.1564	25-29.9	216.11	108.18	92.23	15.95	36.9186	47.761	50.0578	42.6773	23.1364	27.7636
128	Middle	Male	59	No	Lung cancer/metastasis	81.4	174.5	26.7321	25-29.9	228.32	111.36	97.15	14.21	36.8399	47.1333	48.7737	42.5499	21.8991	26.2789
129	South	Male	65	No	Lung cancer/metastasis	74	167	26.5338	25-29.9	242.75	117.16	93.66	23.5	28.2938	38.9707	48.2636	38.5829	20.5973	24.7168
130	Middle	Female	58	No	None	75.05	161	28.9534	25-29.9	242.53	121.47	100.44	21.03	28.8431	38.7993	50.0845	41.4134	20.616	24.7392
131	West	Male	77	No	Lung cancer/metastasis	78.5	168	27.8132	25-29.9	232.57	110.52	95.31	15.21	36.5019	46.994	47.5212	40.9812	21.4989	25.7987
132	Middle	Female	66	No	Lung cancer/metastasis	56	163	21.0772	18.5-24.9	217.14	114.57	92.69	21.88	30.3377	41.1263	52.7632	42.6867	23.0266	27.6319
133	Middle	Male	63	No	None	71.65	163.5	26.8028	25-29.9	268.56	140.57	98.29	42.28	7.8543	18.0283	52.3421	36.5989	18.6178	22.3414
134	Middle	Male	42	No	None	47.4	155	19.7294	18.5-24.9	190.98	108.25	85.58	22.67	31.935	43.62	56.6813	44.811	26.1808	31.4169
135	Middle	Male	74	No	None	64.2	170	22.2145	18.5-24.9	223.22	116.35	95.57	20.78	30.5744	41.038	52.1235	42.8143	22.3994	26.8793
136	North East	Male	68	No	None	66	164	24.539	18.5-24.9	218.71	116.22	87.29	28.93	24.1379	35.594	53.1389	39.9113	22.8613	27.4336
137	North East	Male	55	No	None	66.3	168.8	23.2685	18.5-24.9	208.3	105.28	93.05	12.23	40.5911	51.338	50.5425	44.6711	24.0038	28.8046
138	South	Female	78	No	None	35	156	14.382	<18.5	178.45	86.63	59.35	27.28	38.2814	55.1306	48.5458	33.2586	28.0191	33.6229
139	Middle	Female	66	No	None	72	155.9	29.6238	25-29.9	234.72	120.89	94.02	26.87	24.6012	35.2372	51.5039	40.0562	21.302	25.5624
140	Middle	Female	65	No	Lung cancer/metastasis	51.5	155	21.436	18.5-24.9	218.83	117.86	84.69	33.17	19.8725	31.6802	53.8592	38.7013	22.8488	27.4185
141	East	Female	68	No	Lung cancer/metastasis	47.75	160	18.6523	18.5-24.9	186.93	85.42	71.04	14.38	50.1408	64.2173	45.6962	38.0035	26.748	32.0976
142	West	Male	59	No	COPD/Asthma	65.3	171	22.3317	18.5-24.9	207.25	85.8	79.88	5.92	55.1828	67.7015	41.3993	38.5428	24.1255	28.9505
143	Middle	Female	50	No	Lung cancer/metastasis	57.2	153	24.435	18.5-24.9	206.76	95.28	76.05	19.23	40.4602	53.6095	46.0824	36.7818	24.1826	29.0192
144	Middle	Female	56	No	None	49.5	144	23.8715	18.5-24.9	214.78	119.56	92.73	26.83	24.9865	35.7705	55.6663	43.1744	23.2796	27.9356
145	Middle	Male	55	No	Lung cancer/metastasis	65.35	172.6	21.9363	18.5-24.9	192.88	87.93	75.11	12.82	49.5007	62.8145	45.5879	38.9413	25.9229	31.1074
146	Middle	Male	62	No	Lung cancer/metastasis	58	163	21.83	18.5-24.9	226.24	127.4	81.47	45.93	4.9957	17.2702	56.3119	36.0104	22.1004	26.5205
147	North East	Male	62	No	Lung cancer/metastasis	60	174	19.8177	18.5-24.9	176.95	81.31	66.5	14.81	52.9173	67.9549	45.9508	37.5812	28.2566	33.9079
148	North East	Male	38	No	Lung cancer/metastasis	72.4	177.2	23.0574	18.5-24.9	251.72	138.01	110.21	27.8	20.1434	29.217	54.8268	43.7828	19.8633	23.836
149	Middle	Female	69	No	Lung cancer/metastasis	75.9	157.7	30.5196	>=30	245.96	118.93	98.87	20.06	30.2822	40.3965	48.3534	40.1976	20.3285	24.3942
150	Middle	Female	57	No	Lung cancer/metastasis	48	148	21.9138	18.5-24.9	200.45	93.95	88.33	5.62	50.2434	61.5646	46.8695	44.0659	24.9439	29.9327
151	Middle	Male	69	No	None	92	170	31.8339	>=30	252.02	118.53	100.68	17.85	31.9329	41.8653	47.032	39.9492	19.8397	23.8076
152	Middle	Female	56	IHD/arrythmia	None	45	150	20	18.5-24.9	192.08	97.9	85.66	12.24	44.0812	55.7553	50.9683	44.596	26.0308	31.237
153	South	Female	37	No	None	62	160	24.2187	18.5-24.9	210.57	93.18	82.01	11.17	47.3479	59.5415	44.2513	38.9467	23.7451	28.4941
154	South	Female	67	No	Lung cancer/metastasis	49.9	157	20.2442	18.5-24.9	197.61	100	69.9	30.1	28.4692	42.7754	50.6047	35.3727	25.3024	30.3628
155	South	Female	67	No	Lung cancer/metastasis	59	153	25.204	25-29.9	213.27	102.56	86.86	15.7	39.4888	51.0016	48.0893	40.7277	23.4445	28.1334
156	Middle	Male	62	IHD/arrythmia	None	67.7	163	25.4808	25-29.9	235.08	120.77	112.07	8.7	36.852	45.775	51.374	47.6731	21.2694	25.5232
157	North East	Male	73	No	Lung cancer/metastasis	70.9	170	24.5329	18.5-24.9	229.85	111.19	101.01	10.18	39.4218	49.3218	48.375	43.9461	21.7533	26.104
158	North East	Male	65	No	None	77	160	30.0781	>=30	244.1	129.72	102.1	27.62	21.9197	31.714	53.1422	41.8271	20.4834	24.5801
159	Middle	Female	30	No	Tuberculosis	52.2	158	20.9101	18.5-24.9	159.71	65.56	52.89	12.67	70.5805	89.4876	41.0494	33.1163	31.3067	37.5681
160	Middle	Female	16	No	Tuberculosis	67.3	172	22.7488	18.5-24.9	205.88	93.09	87.23	5.86	50.6019	62.0658	45.2157	42.3693	24.286	29.1432
161	Middle	Female	70	No	None	58	161.2	22.3202	18.5-24.9	202.53	97.64	73.64	24	35.3069	48.8865	48.2101	36.36	24.6877	29.6252
162	Middle	Female	63	No	None	57.9	155	24.0999	18.5-24.9	213.86	108.48	82.14	26.34	28.8045	40.9788	50.7248	38.4083	23.3798	28.0557
163	Middle	Male	60	No	Tuberculosis	58	165	21.3039	18.5-24.9	192.08	88.06	76.39	11.67	50.1767	63.2674	45.8455	39.7699	26.0308	31.237
164	Middle	Female	48	No	Lung cancer/metastasis	42.6	153.5	18.0798	<18.5	161.08	71.59	62.81	8.78	65.6265	81.5475	44.4438	38.993	31.0405	37.2486
165	Middle	Male	69	No	Lung cancer/metastasis	73.5	170	25.4325	25-29.9	248.65	131.45	88.42	43.03	7.88283	19.1925	52.8655	35.56	20.1086	24.1303
166	South	Male	57	No	None	59	157.5	23.7843	18.5-24.9	211.19	106	95.13	10.87	41.1332	51.6451	50.1918	45.0447	23.6754	28.4104
167	Middle	Male	28	No	None	53	168	18.7783	18.5-24.9	205.02	114.65	82.53	32.12	21.6648	33.7817	55.9214	40.2546	24.3879	29.2654
168	Middle	Male	38	No	None	44.7	156.7	18.2041	<18.5	175.03	81.06	73.34	7.72	57.6493	71.2844	46.3121	41.9014	28.5665	34.2798
169	Middle	Male	65	No	Lung cancer/metastasis	50.25	169	17.5939	<18.5	177.45	86.86	84.19	2.67	56.2181	68.096	48.949	47.4444	28.177	33.8123
170	North East	Female	65	No	Lung cancer/metastasis	59.45	159.1	23.4861	18.5-24.9	188.42	76.65	73.32	3.33	63.6525	77.2913	40.6804	38.9131	26.5365	31.8438
171	East	Female	36	No	None	70.6	151.5	30.7595	>=30	226.43	103.65	93.88	9.77	42.8526	53.5045	45.7757	41.4609	22.0819	26.4983
172	Middle	Male	62	No	None	44.7	165	16.4187	<18.5	188.7	97.32	88.04	9.28	46.2517	57.6102	51.5739	46.6561	26.4971	31.7965
173	East	Male	54	No	Tuberculosis	57.05	168	20.2133	18.5-24.9	224.31	114.27	102.31	11.96	37.1811	46.9553	50.9429	45.611	22.2906	26.7487
174	Middle	Female	62	No	None	55.35	150.3	24.5019	18.5-24.9	219.26	103.52	83.64	19.88	36.0115	47.9675	47.2134	38.1465	22.804	27.3648
175	Middle	Male	68	No	None	77	168	27.2817	25-29.9	250.4	126.79	110.61	16.18	30.5759	39.6167	50.635	44.1733	19.9681	23.9617
176	North East	Female	52	No	None	56.8	152	24.5845	18.5-24.9	209.18	94.83	84.48	10.35	46.9342	58.7713	45.3342	40.3863	23.9029	28.6834
177	Middle	Female	47	No	None	62.4	157.7	25.0912	25-29.9	217.89	98.34	90.02	8.32	46.3008	57.4095	45.1329	41.3144	22.9474	27.5368
178	South	Female	73	No	None	48.8	153	20.8467	18.5-24.9	184.54	87.09	69.24	17.85	46.4327	60.8752	47.193	37.5203	27.0944	32.5133
179	Middle	Female	46	No	Lung cancer/metastasis	55.35	150.2	24.5345	18.5-24.9	202.6	99.11	78.38	20.73	37.3437	50.1021	48.9191	38.6871	24.6792	29.615
180	East	Female	65	No	None	44.05	153.5	18.6952	18.5-24.9	192.28	97.86	84.47	13.39	43.3408	55.1794	50.8945	43.9307	26.0037	31.2045
181	Middle	Female	61	IHD/arrythmia	None	47.4	153.4	20.1432	18.5-24.9	200.45	88.74	79.33	9.41	51.166	63.7716	44.2704	39.576	24.9439	29.9327
182	East	Female	84	No	Lung cancer/metastasis	67	152	28.9993	25-29.9	222.77	100.31	84.97	15.34	40.7909	52.5597	45.0285	38.1425	22.4447	26.9336
183	Middle	Female	59	No	None	82	165	30.1194	>=30	210.25	116.32	92.58	23.74	28.3647	39.1661	55.3246	44.0333	23.7812	28.5375
184	Middle	Female	70	No	Lung cancer/metastasis	56.6	162	21.5668	18.5-24.9	213.16	95.17	79.36	15.81	43.0822	55.683	44.6472	37.2303	23.4566	28.1479
185	Middle	Female	74	No	Lung cancer/metastasis	61	163	22.9591	18.5-24.9	230.83	123.72	91.85	31.87	19.7387	30.626	53.5979	39.7912	21.661	25.9932
186	Middle	Male	70	No	Lung cancer/metastasis	60.1	161.1	23.1571	18.5-24.9	222.64	110.58	91.38	19.2	33.7054	44.6487	49.6676	41.0438	22.4578	26.9493
187	Middle	Male	82	No	None	73.6	172	24.8783	18.5-24.9	236.49	121.66	97.09	24.57	26.1922	36.4919	51.444	41.0546	21.1425	25.3711
188	Middle	Male	72	No	None	95.6	174	31.5762	>=30	270.23	149.99	133	16.99	24.8195	32.3383	55.5046	49.2173	18.5028	22.2033
189	South	Male	54	No	Lung cancer/metastasis	109.8	168	38.9031	>=30	298.26	148.64	117.91	30.73	16.343	24.824	49.8357	39.5326	16.7639	20.1167
190	Middle	Female	55	No	Lung cancer/metastasis	56.45	156	23.1961	18.5-24.9	189.02	80.87	75.89	4.98	59.3227	72.4997	42.7838	40.1492	26.4522	31.7427
191	Middle	Female	54	No	COPD/Asthma	47	165	17.2635	<18.5	181.8	74.41	71.19	3.22	65.7115	79.7584	40.9296	39.1584	27.5028	33.0033
192	West	Male	50	No	Lung cancer/metastasis	56.9	157	23.0841	18.5-24.9	211.59	104.87	89.25	15.62	38.521	49.7255	49.5628	42.1806	23.6306	28.3567
193	Middle	Male	80	IHD/arrythmia	COPD/Asthma	50.2	163	18.8942	18.5-24.9	230.52	127.47	83.09	44.38	6.76375	18.7989	55.2967	36.0446	21.6901	26.0281
194	South	Male	64	No	Lung cancer/metastasis	85.1	169.5	29.6203	25-29.9	258.22	137.54	106.85	30.69	18.0721	27.431	53.2647	41.3794	19.3633	23.236
195	Middle	Female	54	No	Lung cancer/metastasis	47.3	156	19.4362	18.5-24.9	207.08	110.48	93.42	17.06	35.2601	45.9645	53.3514	45.113	24.1453	28.9743
196	North East	Female	61	No	Lung cancer/metastasis	66.8	162	25.4534	25-29.9	205.18	84.85	76.54	8.31	54.4683	67.5333	41.3539	37.3038	24.3688	29.2426
197	Middle	Female	52	No	Lung cancer/metastasis	53	154.8	22.1174	18.5-24.9	185.07	90	73.66	16.34	45.6964	59.2723	48.6302	39.8012	27.0168	32.4202
198	Middle	Male	57	No	None	70.35	171.2	24.0025	18.5-24.9	235.32	122.34	110.6	11.74	34.5931	43.6347	51.9888	46.9998	21.2477	25.4972
199	Middle	Female	47	No	None	57.3	156	23.5454	18.5-24.9	228.61	127.96	113.03	14.93	31.0272	39.8744	55.9731	49.4423	21.8713	26.2456
200	Middle	Female	62	No	COPD/Asthma	58	158	23.2335	18.5-24.9	209.27	96.76	79.51	17.25	41.1898	53.7668	46.2369	37.994	23.8926	28.6711
201	North East	Male	42	No	Lung cancer/metastasis	44.6	170	15.4325	<18.5	180.09	90.49	73.41	17.08	44.844	58.4662	50.2471	40.763	27.7639	33.3167
202	Middle	Female	58	No	Tuberculosis	38.15	158	15.282	<18.5	174.91	80.56	79.74	0.819998	61.6754	74.2162	46.058	45.5892	28.5861	34.3034
203	West	Female	68	No	Tuberculosis	39.8	149	17.9271	<18.5	179.43	74.79	72.88	1.91	65.9852	79.7064	41.682	40.6175	27.866	33.4392
204	South	Male	65	No	Lung cancer/metastasis	69	166	25.0399	25-29.9	241.21	129.63	107.99	21.64	26.2617	35.5218	53.7416	44.7701	20.7288	24.8746
205	Middle	Female	59	No	Lung cancer/metastasis	64.3	164	23.9069	18.5-24.9	208.05	80.76	80.2	0.560002	61.6459	74.1147	38.8176	38.5484	24.0327	28.8392
206	Middle	Male	56	No	Lung cancer/metastasis	77	169	26.9598	25-29.9	240.68	119.4	108.25	11.15	35.8891	45.127	49.6094	44.9767	20.7745	24.9294
207	Middle	Female	76	IHD/arrythmia	COPD/Asthma	44.8	152	19.3906	18.5-24.9	194.5	81.59	78.3	3.29	59.6552	72.4266	41.9486	40.2571	25.7069	30.8483
208	Middle	Female	65	No	Lung cancer/metastasis	63	147	29.1545	25-29.9	216.89	96.23	92.45	3.78	49.9946	60.8112	44.3681	42.6253	23.0532	27.6638
209	Middle	Female	64	No	Lung cancer/metastasis	59	153	25.204	25-29.9	221.08	106.24	103.27	2.97	45.5408	55.2242	48.055	46.7116	22.6162	27.1395
210	Middle	Female	75	No	Lung cancer/metastasis	58	151	25.4375	25-29.9	228.8	113.67	94.58	19.09	32.6813	43.2544	49.6809	41.3374	21.8531	26.2238
211	Middle	Male	67	No	COPD/Asthma	64.8	170	22.4221	18.5-24.9	241	118.1	107.61	10.49	36.7159	46.0087	49.0042	44.6515	20.7469	24.8963
212	West	Female	71	No	Lung cancer/metastasis	57	159	22.5466	18.5-24.9	204.4	90.01	70.5	19.51	43.2482	57.4326	44.0362	34.4912	24.4618	29.3542
213	East	Male	64	No	Lung cancer/metastasis	51.6	162	19.6616	18.5-24.9	196.91	90.09	75.03	15.06	46.568	59.896	45.7519	38.1037	25.3923	30.4708
214	South	Female	59	No	Lung cancer/metastasis	43.45	150	19.3111	18.5-24.9	174.68	73.21	71.84	1.37	67.6921	81.6119	41.9109	41.1266	28.6238	34.3485
215	South	Male	63	No	Lung cancer/metastasis	56	162	21.3382	18.5-24.9	208.29	104.67	92.45	12.22	40.8653	51.682	50.2521	44.3852	24.005	28.806
216	Middle	Female	67	No	Lung cancer/metastasis	48.8	158	19.5481	18.5-24.9	179.31	75.89	71.33	4.56	63.7039	77.7233	42.3233	39.7803	27.8847	33.4616
217	Middle	Male	69	No	Lung cancer/metastasis	51	160	19.9219	18.5-24.9	184.32	87.55	83.2	4.35	54.8678	66.887	47.4989	45.1389	27.1267	32.5521
218	Middle	Female	56	No	Lung cancer/metastasis	51	159	20.1733	18.5-24.9	179.48	80.82	71.16	9.66	56.6892	70.742	45.0301	39.6479	27.8583	33.4299
219	North East	Female	56	No	None	47.5	158	19.0274	18.5-24.9	165.11	76.3	71.92	4.38	63.4316	77.3359	46.2116	43.5588	30.2828	36.3394
220	North East	Female	29	No	None	52.9	156	21.7373	18.5-24.9	191.21	88.9	75.52	13.38	48.4905	61.732	46.4934	39.4958	26.1493	31.3791
221	North East	Male	67	IHD/arrythmia	None	55.8	160	21.7969	18.5-24.9	199.72	83.78	79.97	3.81	57.7592	70.2638	41.9487	40.0411	25.035	30.0421
222	Middle	Male	75	No	Lung cancer/metastasis	50	164	18.5901	18.5-24.9	171.96	76.17	69.51	6.66	62.3507	76.7372	44.2952	40.4222	29.0765	34.8918
223	North East	Female	31	No	None	45	160	17.5781	<18.5	171.88	74.97	54.86	20.11	54.4841	72.7124	43.6176	31.9176	29.0901	34.9081
224	Middle	Female	31	No	None	66.5	170	23.0104	18.5-24.9	190.8	79.01	69.76	9.25	58.4146	72.7494	41.4099	36.5618	26.2055	31.4465
225	Middle	Male	78	No	None	63.7	159	25.1968	25-29.9	232.64	113.6	96.21	17.39	33.8946	44.2885	48.8308	41.3557	21.4924	25.7909
226	North East	Male	69	No	None	63.95	161	24.6711	18.5-24.9	225.59	107.11	94.58	12.53	39.6173	50.1903	47.4799	41.9256	22.1641	26.5969
227	Middle	Male	51	No	None	53.5	164	19.8914	18.5-24.9	245.99	134.37	107.45	26.92	21.4798	30.7864	54.6242	43.6806	20.326	24.3912
228	Middle	Male	75	No	None	70.4	162	26.8252	25-29.9	244.89	112.29	79.68	32.61	21.8248	34.375	45.8532	32.5371	20.4173	24.5008
229	Middle	Female	80	IHD/arrythmia	None	55.5	148	25.3378	25-29.9	210.58	106.96	105.68	1.28	46.1014	55.564	50.793	50.1852	23.7439	28.4927
230	Middle	Female	66	No	None	61.4	158	24.5954	18.5-24.9	201.32	83.5	79.83	3.67	58.0358	70.5624	41.4763	39.6533	24.8361	29.8033
231	South	Female	72	No	None	47.8	155	19.8959	18.5-24.9	210.07	103.66	90.33	13.33	40.5956	51.6661	49.3455	43	23.8016	28.5619
232	Middle	Male	70	No	Lung cancer/metastasis	56.15	164	20.8767	18.5-24.9	216.95	112.74	75.96	36.78	17.4039	30.5687	51.9659	35.0127	23.0468	27.6561
233	Middle	Female	66	No	Lung cancer/metastasis	54	160	21.0937	18.5-24.9	179.39	72.48	69.36	3.12	67.5894	82.0069	40.4036	38.6644	27.8722	33.4467
234	Middle	Female	79	No	None	42.7	152	18.4816	<18.5	200.26	101.03	87.34	13.69	41.5732	53.0227	50.4494	43.6133	24.9675	29.9611
235	Middle	Female	58	No	None	70.6	154	29.7689	25-29.9	235.64	100.92	84.93	15.99	40.0447	51.8191	42.828	36.0423	21.2188	25.4626
236	South	Female	53	No	None	82.25	155	34.2352	>=30	256.95	122.35	100.49	21.86	28.0028	37.954	47.6163	39.1088	19.459	23.3508
237	Middle	Male	65	No	None	60.5	160	23.6328	18.5-24.9	200.09	86.63	80.8	5.83	54.6658	67.0421	43.2955	40.3818	24.9888	29.9865
238	South	Male	71	No	None	62	153	26.4855	25-29.9	234.28	123.73	96.89	26.84	23.9034	34.2244	52.8129	41.3565	21.342	25.6104
239	Middle	Female	60	No	None	42.6	156	17.5049	<18.5	185.68	87.11	79.88	7.23	53.5428	66.0616	46.914	43.0202	26.928	32.3137
240	Middle	Female	49	No	Lung cancer/metastasis	70.8	155	29.4693	25-29.9	232.97	109.59	100.4	9.19	40.6474	50.6076	47.0404	43.0957	21.462	25.7544
241	North East	Female	60	No	None	52.55	145	24.9941	18.5-24.9	196.87	82.64	80.46	2.18	59.4333	71.8618	41.9769	40.8696	25.3975	30.477
242	Middle	Male	72	No	Lung cancer/metastasis	66.35	169.6	23.0669	18.5-24.9	221.45	101.64	77.37	24.27	33.2558	46.1807	45.8975	34.9379	22.5785	27.0942
243	Middle	Female	79	No	None	71	140	36.2245	>=30	254.42	136.07	118.29	17.78	27.2381	35.6919	53.4824	46.494	19.6525	23.5831
244	East	Male	65	No	None	65	164.4	24.0497	18.5-24.9	211.68	99.61	96.28	3.33	48.4732	58.8596	47.0569	45.4837	23.6206	28.3447
245	Middle	Female	70	No	None	69.3	162	26.406	25-29.9	238.57	112.16	97.8	14.36	36.4417	46.6667	47.0135	40.9943	20.9582	25.1499
246	West	Male	65	No	None	59.5	157.5	23.9859	18.5-24.9	215.42	104.63	87.44	17.19	37.5229	48.9593	48.5702	40.5905	23.2105	27.8526
247	Middle	Female	62	No	Lung cancer/metastasis	68.85	157	27.9322	25-29.9	216.99	96.15	83.89	12.26	44.9875	56.9079	44.3108	38.6608	23.0425	27.651
248	Middle	Female	39	No	None	58.5	164	21.7504	18.5-24.9	196.24	80.75	76.31	4.44	59.7038	72.8083	41.1486	38.8861	25.479	30.5748
249	Middle	Male	62	IHD/arrythmia	None	53.15	167	19.0577	18.5-24.9	220.7	121.4	93.69	27.71	23.7912	34.4647	55.0068	42.4513	22.6552	27.1862
250	West	Female	57	No	Lung cancer/metastasis	43.6	157	17.6883	<18.5	165.4	66.41	55.36	11.05	70.3577	88.4212	40.1511	33.4704	30.2297	36.2757
251	North	Female	66	No	COPD/Asthma	54	145	25.6837	25-29.9	201.74	86.38	76.71	9.67	52.5746	65.6107	42.8175	38.0242	24.7844	29.7413
252	South	Female	73	No	Tuberculosis	36.9	143	18.0449	<18.5	176.3	91.44	64.8	26.64	36.0494	51.4815	51.8661	36.7555	28.3607	34.0329
253	Middle	Female	71	IHD/arrythmia	None	42.2	152	18.2652	<18.5	168.9	76.84	71.55	5.29	62.4878	76.464	45.4944	42.3623	29.6033	35.524
254	South	Female	66	No	Lung cancer/metastasis	66.8	153	28.536	25-29.9	230.28	120.45	113.86	6.59	38.1258	46.9085	52.3059	49.4442	21.7127	26.0552
255	Middle	Female	78	No	None	47.5	145	22.5922	18.5-24.9	216.44	115.91	93.46	22.45	29.4778	40.1776	53.5529	43.1806	23.1011	27.7213
256	Middle	Male	47	No	None	65	160	25.3906	25-29.9	238.99	122.55	98.35	24.2	26.2328	36.4006	51.2783	41.1523	20.9214	25.1057
257	East	Male	82	No	None	76	172	25.6896	25-29.9	262.95	147.2	118.44	28.76	17.9331	26.3762	55.9802	45.0428	19.015	22.818
258	South	Female	70	No	None	53	141	26.6586	25-29.9	216.32	94.79	91.1	3.69	50.8342	61.8112	43.8193	42.1135	23.1139	27.7367
259	South	Female	59	No	Lung cancer/metastasis	62.8	157	25.4777	25-29.9	243.66	128.2	90.34	37.86	13.4381	24.5074	52.6143	37.0763	20.5204	24.6245
260	Middle	Female	77	No	Lung cancer/metastasis	72.8	151.5	31.718	>=30	245.64	104.9	98.57	6.33	44.3035	54.4486	42.7048	40.1278	20.355	24.426
261	Middle	Female	59	No	COPD/Asthma	38	148	17.3484	<18.5	158.75	69.44	60.98	8.46	68.1207	84.5195	43.7417	38.4126	31.4961	37.7953
262	Middle	Female	45	No	None	62.75	160	24.5117	18.5-24.9	216.94	108.9	107.06	1.84	44.9841	54.3247	50.1982	49.3501	23.0478	27.6574
263	West	Female	66	No	None	54.4	146	25.5207	25-29.9	223.77	106.57	86.17	20.4	34.3507	45.9557	47.6248	38.5083	22.3444	26.8132
264	South	Male	58	No	None	75	162	28.578	25-29.9	254.45	135.56	110.98	24.58	22.905	31.9157	53.2757	43.6156	19.6502	23.5803
265	Middle	Male	75	No	None	79.5	169	27.8352	25-29.9	248.27	130.67	109.99	20.68	26.657	35.7487	52.6322	44.3026	20.1394	24.1672
266	Middle	Female	73	No	Lung cancer/metastasis	49.6	153	21.1884	18.5-24.9	211.56	104.32	100.41	3.91	45.9018	55.861	49.3099	47.4617	23.634	28.3607
267	Middle	Male	66	No	None	61.7	160	24.1016	18.5-24.9	227.73	127.87	96.93	30.94	19.6637	29.9804	56.1498	42.5636	21.9558	26.347
268	Middle	Female	43	No	None	52.3	163	19.6846	18.5-24.9	177.34	81.91	68.15	13.76	53.1768	67.8503	46.1881	38.429	28.1944	33.8333
269	Middle	Male	69	No	Lung cancer/metastasis	62.8	167	22.5178	18.5-24.9	229.69	121.81	78.27	43.54	8.25349	21.0298	53.0323	34.0764	21.7685	26.1222
270	East	Female	49	No	None	45.7	155	19.0219	18.5-24.9	192.1	103.29	94.41	8.88	43.5547	54.1468	53.7689	49.1463	26.0281	31.2337
271	Middle	Male	52	No	None	65.3	165	23.9853	18.5-24.9	223.44	111.54	94.93	16.61	35.1733	45.7074	49.9194	42.4857	22.3774	26.8528
272	Middle	Male	48	No	Lung cancer/metastasis	74.6	170	25.8131	25-29.9	227.22	118	102.16	15.84	33.4377	43.2263	51.932	44.9608	22.0051	26.4061
273	Middle	Male	77	No	None	77	162	29.34	25-29.9	257.93	134.22	113.3	20.92	25.6664	34.4925	52.0374	43.9266	19.3851	23.2621
274	North East	Female	53	No	Lung cancer/metastasis	51.3	150	22.8	18.5-24.9	196.35	79.56	78.1	1.46	62.1511	74.9552	40.5195	39.7759	25.4647	30.5577
275	Middle	Male	69	No	None	65	154	27.4077	25-29.9	219.28	107.97	94.33	13.64	38.5455	49.1466	49.2384	43.0181	22.8019	27.3623
276	South	Female	57	No	None	54	160	21.0937	18.5-24.9	188.59	80.99	71.33	9.66	56.554	70.5734	42.945	37.8228	26.5125	31.815
277	Middle	Female	49	No	None	77.3	152	33.4574	>=30	237.09	127.24	99.78	27.46	22.5897	32.6117	53.6674	42.0853	21.089	25.3068
278	Middle	Male	30	No	None	72.2	164	26.8441	25-29.9	211.05	95.92	92.18	3.74	50.1844	61.0328	45.4489	43.6769	23.6911	28.4293
279	South	Female	77	No	None	48.6	147	22.4906	18.5-24.9	211.89	112.59	91.56	21.03	31.6405	42.5623	53.1361	43.2111	23.5971	28.3166
280	Middle	Male	83	No	None	45	153.5	19.0983	18.5-24.9	179.45	92.36	70.53	21.83	39.9405	54.1188	51.4684	39.3034	27.8629	33.4355
281	North East	Female	68	No	None	49.7	152	21.5114	18.5-24.9	217.55	112.21	79.63	32.58	21.8762	34.4343	51.5789	36.6031	22.9832	27.5799
282	West	Male	68	No	None	70.25	184	20.7496	18.5-24.9	221.89	115.17	89.75	25.42	27.3872	38.5293	51.9041	40.448	22.5337	27.0404
283	North East	Female	64	No	Lung cancer/metastasis	65	158	26.0375	25-29.9	217.01	99.41	87.64	11.77	43.6216	55.0319	45.809	40.3852	23.0404	27.6485
284	South	Female	79	No	Lung cancer/metastasis	62.05	158	24.8558	18.5-24.9	209.41	82.13	78	4.13	58.8077	71.6282	39.2197	37.2475	23.8766	28.6519
285	South	Female	66	No	Tuberculosis	50	153	21.3593	18.5-24.9	185.57	89.11	71.36	17.75	45.1934	59.2068	48.0196	38.4545	26.944	32.3328
286	Middle	Female	60	No	None	43.6	158	17.4651	<18.5	176.7	84.65	73.93	10.72	53.1313	66.6576	47.9061	41.8393	28.2965	33.9559
287	West	Female	51	No	Lung cancer/metastasis	69.4	167	24.8844	18.5-24.9	216.6	101.75	74.5	27.25	30.5369	43.9597	46.976	34.3952	23.084	27.7008
288	Middle	Female	59	No	Lung cancer/metastasis	81.3	150	36.1333	>=30	242.38	120.36	100.89	19.47	30.2607	40.1725	49.6576	41.6247	20.6288	24.7545
289	Middle	Male	65	No	None	65	165	23.8751	18.5-24.9	222.14	103.13	80.56	22.57	34.0492	46.4623	46.4257	36.2654	22.5083	27.01
290	North	Female	46	No	Lung cancer/metastasis	70.85	157	28.7436	25-29.9	230.13	108.38	87.64	20.74	33.3866	44.7969	47.0951	38.0828	21.7269	26.0722
291	North East	Female	76	No	None	46.4	143	22.6906	18.5-24.9	226.96	126.12	105.33	20.79	27.7319	37.2259	55.5693	46.4091	22.0303	26.4364
292	South	Female	68	No	None	41.2	150	18.3111	<18.5	185.19	97.73	78.66	19.07	39.3211	52.0341	52.7728	42.4753	26.9993	32.3992
293	South	Male	83	No	COPD/Asthma	66.3	158	26.5582	25-29.9	252.45	127.34	97.48	29.86	20.6607	30.9192	50.4417	38.6136	19.8059	23.7671
294	East	Male	80	No	None	90.05	167	32.2887	>=30	264.44	126.83	111.18	15.65	30.8958	39.8903	47.9617	42.0436	18.9079	22.6895
295	Middle	Male	56	No	COPD/Asthma	52.1	160	20.3516	18.5-24.9	187.63	86.75	86.64	0.11	57.5831	69.1251	46.2346	46.176	26.6482	31.9778
296	Middle	Female	60	No	Lung cancer/metastasis	53	150	23.5556	18.5-24.9	217.95	103.54	89.3	14.24	40.0448	51.243	47.5063	40.9727	22.941	27.5292
297	Middle	Male	64	No	None	63.8	175	20.8327	18.5-24.9	205.28	99.11	98.89	0.220001	50.3388	60.451	48.2804	48.1732	24.357	29.2284
298	Middle	Male	65	No	Lung cancer/metastasis	70	167	25.0995	25-29.9	237.1	114.8	106.56	8.24	39.1892	48.5736	48.4184	44.9431	21.0881	25.3058
299	Middle	Female	48	No	Lung cancer/metastasis	52	150	23.1111	18.5-24.9	200.13	97.58	73.38	24.2	35.1594	48.7871	48.7583	36.6662	24.9838	29.9805
300	North East	Male	63	No	None	68.25	165	25.0689	25-29.9	227.53	108.82	90.06	18.76	34.688	45.7917	47.8267	39.5816	21.9751	26.3701
301	Middle	Male	73	No	None	81	170	28.0277	25-29.9	249.28	118.13	116.32	1.81	41.4288	50.0258	47.3885	46.6624	20.0578	24.0693
302	Middle	Male	59	No	None	59.9	161	23.1087	18.5-24.9	205.32	93.24	79.74	13.5	45.7738	58.3145	45.412	38.8369	24.3522	29.2227
303	North East	Male	75	No	Lung cancer/metastasis	78.45	165.8	28.538	25-29.9	254.78	125.13	121.43	3.7	38.129	46.3642	49.113	47.6607	19.6248	23.5497
304	Middle	Male	59	No	Lung cancer/metastasis	73.1	161	28.2011	25-29.9	223.31	103.41	76.98	26.43	30.6183	43.6087	46.3078	34.4723	22.3904	26.8685
305	Middle	Male	62	No	None	65.3	165	23.9853	18.5-24.9	233.76	116.69	98.87	17.82	32.5478	42.6621	49.9187	42.2955	21.3895	25.6674
306	North East	Female	73	No	None	48.05	140	24.5153	18.5-24.9	216	114.82	87.76	27.06	26.1395	37.5342	53.1574	40.6296	23.1481	27.7778
